# Supplementary material for: Characterising the Metabolomic Diversity and Biological Potentials of Extracts from Different Parts of Two Cistus Species Using UHPLC-MS/MS and In Vitro Techniques
Source: Pathogens. 2024 Sep 13;13(9):795. doi: 10.3390/pathogens13090795 (PMC11435373; doi:10.3390/pathogens13090795)
Supplement: Supplementary file 1 [file pathogens-13-00795-s001.zip]

Archive with 1 entries (1 files):
- pathogens-3192420-supplementary.pdf
